# Supplementary material for: Non-monetary valuation using Multi-Criteria Decision Analysis: Sensitivity of additive aggregation methods to scaling and compensation assumptions
Source: Ecosyst Serv. Author manuscript; Available in PMC 2019 Feb 1. (PMC6011778; doi:10.1016/j.ecoser.2017.10.022)
Supplement: Sup 1 [file NIHMS929205-supplement-Sup_1.xlsx]

## Sheet: example
This supplementary material accompanies Table 2 in D.M. Martin and M. Mazzotta "Non-monetary valuation using multi-criteria decision analysis: Sensitivity of additive aggregation methods to scaling and compensation assumptions"
	DATA TABLE							LOCAL SCALING
		Criterion 1	Criterion 2	Criterion 3	Criterion 4	Assigned number (C4)			Criterion 1	Criterion 2	Criterion 3	Criterion 4	Benefit function	Rank
	Alternative 1	0	2.25	75	Excellent	100		Alternative 1	0	64.2857	100	100	66.0714	1
	Alternative 2	0.74	0.9	15	Poor	25		Alternative 2	74	0	7.69231	0	20.4231	4
	Alternative 3	0.55	2.25	30	Good	75		Alternative 3	55	64.2857	30.7692	66.6667	54.1804	3
	Alternative 4	1	3	10	Fair	50		Alternative 4	100	100	0	33.3333	58.3333	2
	global "worst"	0	0	0	None	0
	global "best"	1	3	100	Excellent	100		GLOBAL SCALING
	local "worst"	0	0.9	10		25			Criterion 1	Criterion 2	Criterion 3	Criterion 4	Benefit function	Rank
	local "best" or "ideal"	1	3	75		100		Alternative 1	0	75	75	100	62.5	2
	absolute value	1	2.1	65		75		Alternative 2	74	30	15	25	36	4
	sum	2.29	8.4	130				Alternative 3	55	75	30	75	58.75	3
	weight (row)	0.25	0.25	0.25	0.25			Alternative 4	100	100	10	50	65	1
	weight (column)	0.25		weight^2 (column)	0.0625											Reciprocal matrix for Criterion 4
		0.25			0.0625			ANALYTIC HIERARCHY PROCESS (AHP) APPROACH									Alternative 1	Alternative 2	Alternative 3	Alternative 4	Relative Weight
		0.25			0.0625				Criterion 1	Criterion 2	Criterion 3	Criterion 4	Benefit function	Rank		Alternative 1	1	7	3	5	0.564963
		0.25			0.0625			Alternative 1	0	0.267857	0.576923	0.564963	0.352436	1		Alternative 2	0.142857	1	0.2	0.333333	0.055284
								Alternative 2	0.323144	0.107143	0.115385	0.055284	0.150239	4		Alternative 3	0.333333	5	1	3	0.262229
								Alternative 3	0.240175	0.267857	0.230769	0.262229	0.250258	2		Alternative 4	0.2	3	0.333333	1	0.117523
								Alternative 4	0.436681	0.357143	0.0769231	0.117523	0.247068	3				Saaty Coefficient of Inconsistency			0.0390536
									0
								COMPROMISE PROGRAMMING (CP) APPROACH
									Criterion 1	Criterion 2	Criterion 3	Criterion 4	Distance function	Rank
								Alternative 1	1	0.127551	0	0	0.0704719	2
								Alternative 2	0.0676	1	0.852071	1	0.182479	4
								Alternative 3	0.2025	0.127551	0.47929	0.111111	0.0575283	1
								Alternative 4	0	0	1	0.444444	0.0902778	3
																						e	eT	1	1	1	1
																	x.1	1	7	3	5	1
																		0.142857	1	0.2	0.333333	1
																		0.333333	5	1	3	1
																		0.2	3	0.333333	1	1
																										iteration x.1	0.507246
																		numerator	16	eT*	1.67619	16	4.53333	9.33333			0.0531401
																			1.67619	*e	31.5429						0.295894
																			9.33333	inverse	0.0317029						0.14372
																			4.53333								1
																	x.2	4	44	9.06667	21.3333
																		0.419048	4	0.939683	1.98095
																		1.98095	21.3333	4	9.33333
																		0.939683	9.06667	1.86667	4
																										iteration x.2	0.567046
																		numerator	78.4	eT*	7.33968	78.4	15.873	36.6476			0.053086
																			7.33968	*e	138.26						0.265062
																			36.6476	inverse	0.00723273						0.114805
																			15.873								1
																	x.3	17.5746	181.333	36.9778	83.2
																		1.69989	17.5746	3.65714	8.22857
																		8.22857	83.2	17.3206	38.3492
																		3.65714	36.9778	7.83238	17.3206
																										iteration x.3	0.566627
																		numerator	319.086	eT*	31.1602	319.086	65.7879	147.098			0.0553337
																			31.1602	*e	563.132						0.261215
																			147.098	inverse	0.00177578						0.116825
																			65.7879								1
																	x.4	72.4453	738.844	153.702	342.451
																		7.07531	72.4453	15.0146	33.5577
																		33.5577	342.451	71.4294	159.187
																		15.0146	153.702	31.9729	71.4294
																										iteration x.4	0.564946
																		numerator	1307.44	eT*	128.093	1307.44	272.119	606.625			0.0553489
																			128.093	*e	2314.28						0.262123
																			606.625	inverse	0.0004321						0.117582
																			272.119								1
																	x.5	297.719	3041.82	632.957	1412.06
																		29.141	297.719	61.9155	138.126
																		138.126	1412.06	293.655	655.414
																		61.9155	632.957	131.567	293.655
																										iteration x.5	0.564963
																		numerator	5384.56	eT*	526.902	5384.56	1120.09	2499.26			0.055284
																			526.902	*e	9530.82						0.262229
																			2499.26	inverse	0.000104923						0.117523
																			1120.09								1
																	**APPEAR TO BE CONVERGING ON A WEIGHTING SCHEME, ACCURATE TO THREE DECIMALS**
																			eigenvalue λ.max (row 1)	eigenvalue λ.max (row 2)	eigenvalue λ.max (row 3)
																			0.564963	0.080709	0.188321
																			0.386988	0.055284	0.27642						Comment
																			0.786688	0.0524459	0.262229				AVERAGE λ.max:	4.11716	Excel cannot perform these iterations in the limit. Instead of performing numerous iterations, and since they appear to be converging after four iterations, a good approximation is to simply average the values calculated for each row.
																			0.587617	0.0391745	0.35257				CI	0.0390536	Index of the consistency of judgments across all paired comparisons (see Saaty, 1980). A CI of 0.10 or less is sufficient to determine that the subjective pairwise judgments are logical. Therefore, the reciprocal matrix is acceptable.
																		sum	2.32626	0.227613	1.07954				CR (Saaty)	0.0433928	random inconsistency index taken from Saaty (1980)
																		λ.max:	4.11754	4.11717	4.11678
